# Supplementary material for: TRIM33 Is a Co-Regulator of Estrogen Receptor Alpha
Source: Cancers (Basel). 2024 Feb 20;16(5):845. doi: 10.3390/cancers16050845 (PMC10930732; doi:10.3390/cancers16050845)
Supplement: Supplementary file 1 [file cancers-16-00845-s001.zip]

Archive with 16 entries (15 files):
- cancers-2855756-File S1/
- cancers-2855756-File S1/.DS_Store
- cancers-2855756-File S1/Figure 1A (left) estrogen-induced proximity labeling of ER interactors (longer exposure).png
- cancers-2855756-File S1/Figure 1A (left) estrogen-induced proximity labeling of ER interactors (shorter exposure).png
- cancers-2855756-File S1/Figure 1A (right) Estrogen induced proximity labeling of ER Interactors.png
- cancers-2855756-File S1/Figure 1B- Estrogen induced Proximity labeling of the ER interactors.png
- cancers-2855756-File S1/Figure 1E (left)- Estrogen Induced Proximity labeling of ER interactors (TRIM,ER, long exposure).png
- cancers-2855756-File S1/Figure 1E (left)- Estrogen Induced Proximity labeling of ER interactors (TRIM,ER, short exposure).png
- cancers-2855756-File S1/Figure 1E (right)- Estrogen Induced Proximity labeling of ER interactors (FLAG).png
- cancers-2855756-File S1/Figure 2A TRIM33 regulates ER signaling.png
- cancers-2855756-File S1/Figure 4A- TRIM33 Stabilizes ER levesl MCF-7.png
- cancers-2855756-File S1/Figure 4B- TRIM33 Stabilizes ER Levels T47D.png
- cancers-2855756-File S1/Supplemental figure S2 Generation of TRIM33 shRNA Knockdown cell lines.png
- cancers-2855756-File S1/Supplemental figure S3 (left)- Generation of TRIM33 -overexpressing cell lines T47D.png
- cancers-2855756-File S1/Supplemental figure S3 (right)- Generation of TRIM33 overexpressing cell lines MCF-7.png
- cancers-2855756-supplementary.pdf
